# Supplementary material for: Orientia tsutsugamushi Infection in Wild Small Mammals in Western Yunnan Province, China
Source: Pathogens. 2023 Jan 12;12(1):128. doi: 10.3390/pathogens12010128 (PMC9862787; doi:10.3390/pathogens12010128)
Supplement: Supplementary file 1 [file pathogens-12-00128-s001.zip]

Archive with 1 entries (1 files):
- pathogens-2063252-supplementary.pdf
